# Supplementary material for: Comparison of Localization Methods in Cushing Disease—Could [11C]C-Methionine PET/CT Replace MRI or BIPSS?
Source: Cancers (Basel). 2025 Sep 27;17(19):3147. doi: 10.3390/cancers17193147 (PMC12523277; doi:10.3390/cancers17193147)
Supplement: Supplementary file 1 [file cancers-17-03147-s001.zip]

Archive with 1 entries (1 files):
- cancers-3870088-supplementary.pdf
